# Supplementary material for: Blood-based epigenome-wide association study and prediction of alcohol consumption
Source: Clin Epigenetics. 2025 Jan 25;17:14. doi: 10.1186/s13148-025-01818-y (PMC11762500; doi:10.1186/s13148-025-01818-y)
Supplement: Supplementary file 1 — Additional file1 (XLSX 51 KB) [file 13148_2025_1818_MOESM1_ESM.xlsx]

## Sheet: S1
Table S1. Generation Scotland cohort summary.
	N	Mean	SD
Age	16717	47.3	14.82
Alcohol consumption (units per week)	16717	10.9	12.72
	N	%
Sex
Females	9758	58.37
Males	6959	41.63
Usual drinker category
Usual drinking ("normal week" drinkers)	10506	62.85
Drank more than usual	3756	22.47
Drank less than usual	1622	9.7
Unknown	833	4.98

## Sheet: S2
Table S2. Elastic net predictor trained on full Generation Scotland cohort, pre-filtering CpGs ahead of elastic net. Shown are features selected and their weights.
CpG	Coefficient
(Intercept)	-4.11958e-16
cg06690548	-0.0708824
cg11376147	-0.0584037
cg14476101	-0.00466215
cg18120259	-0.0621129
cg06644515	-0.0173602
cg12825509	-0.0270436
cg07375256	0.00327353
cg26856289	-0.0216321
cg22304262	0.00192256
cg24134897	0.0010976
cg00252472	-0.00785986
cg20146909	-0.00259097
cg16057915	0.00298209
cg16615058	0.0128889
cg07167185	0.00104918
cg24707200	0.00092087
cg19458497	0.0132546
cg18349022	0.0160577
cg03877174	0.0268095
cg04460609	-0.0112853
cg19731612	-4.10976e-05
cg27546431	0.0012047
cg00116699	9.90961e-05
cg02583484	-0.0199217
cg26959945	-0.00586845
cg20732160	-0.00679455
cg16260349	-0.00783882
cg24694018	0.0616679
cg18763536	-0.036326
cg18917643	-0.0313416
cg03068497	0.0079491
cg16834011	-0.0224873
cg03260624	-0.00180749
cg05512483	-0.0143956
cg09940677	0.0302214
cg22904711	0.0154101
cg22994830	0.000284941
cg18336453	-0.0429507
cg11704631	-0.00812556
cg04800503	0.00969991
cg24711224	-0.00332725
cg17962756	-0.00591305
cg03759239	0.0127572
cg10179004	0.0216887
cg23205886	-0.035601
cg24695071	0.0258501
cg24136700	0.0131825
cg05194114	0.0374343
cg15664462	-0.0312991
cg26599989	0.000186405
cg15537269	0.0177728
cg05820959	0.0403139
cg23598378	0.00285578
cg19862899	-0.0183065
cg03967798	-0.0224275
cg09652746	0.0064523
cg08857797	-0.00312121
cg23014425	0.03609
cg24628310	0.00831836
cg08545213	-0.0108791
cg07714319	-0.0115454
cg03045648	0.00105638
cg17466510	-0.0116712
cg14817906	0.0535925
cg08317252	0.00526279
ch.3.82259654F	0.00626022
cg18912103	0.010647
cg08122070	0.00557528
cg19939077	0.0061346
cg12137220	-0.00078897
cg05261851	0.00574859
cg09365924	-0.000203373
cg16719404	-0.0113493
cg02719954	-0.00126807
cg03788408	0.00585151
cg26335760	0.0102911
cg06323483	0.00363932
cg13442969	-0.0308247
cg09924669	0.0134202
cg06885459	0.00193192
cg01425762	0.00847471
cg13921420	0.0147136
cg07869232	0.0194829
cg18702971	0.016774
cg12670943	-0.0149694
cg15893295	0.00116153
cg02888894	0.0211973
cg17910470	0.0069981
cg00422488	-0.0105365
cg02131674	0.00119507
cg13571479	0.0198409
cg23448998	0.00882137
cg12340144	-0.00363436
cg07504977	0.0182455
cg26852404	0.00644959
cg14334350	-0.0146823
cg18282388	0.00632045
cg09259843	0.00876328
cg23482898	0.022356
cg08625564	0.0449151
cg07814318	-0.0149189
cg23598480	-0.000860821
cg16113793	0.0554001
cg07349663	0.0240512
cg17749033	0.00110989
cg17237086	0.00385868
cg04487857	0.00552957
cg23777956	0.0227749
cg22052143	-0.0101752
cg18770579	0.00334622
cg03373887	0.0120402
cg06926362	-0.00104165
cg07799005	-0.0106003
cg24540678	0.000552331
cg01940273	0.0158805
cg06846976	0.00501106
cg23599026	0.0306757
cg15117681	0.0218795
cg09535960	0.00700376
cg19267205	0.0193624
cg04310331	0.00984393
cg07690768	0.00599206
cg11129609	0.00707065
cg03393889	0.0131464
cg25009842	0.0118011
cg24238409	0.0168799
cg00923634	-0.00193299
cg24408776	0.00339253
cg02237172	0.00339929
cg03217115	-0.00567812
cg11095027	0.00576401
cg16274890	0.027381
cg03896269	0.0112806
cg02097604	0.000385777
cg01304182	0.0197721
cg16969872	0.00222651
cg15544402	0.000100444
cg23511909	-0.000727175
cg05203855	0.00845558
cg16526705	-0.00705617
cg14024242	-0.00422194
cg17301216	0.00194799
cg22730029	0.00221985
cg12069540	-0.0114382
cg15848159	0.0400515
cg11613559	-0.0268348
cg09326440	-0.0110724
cg24301690	0.00465999
cg16008966	-0.000281285
cg22425466	-0.0123053
cg03107987	-1.01065e-05
cg05991220	0.000419878
cg11624345	2.39253e-05
cg25197194	0.0122744
cg00247963	-0.0202802
cg25302603	0.000889
cg11370064	-0.000107719
cg14205864	0.0139152
cg12269535	0.00539855
cg06829760	-0.0183274
cg03734391	0.00521387
cg21048162	0.0133379
cg14679780	0.00457769
cg09585333	0.00687634
cg21925493	-0.00154559
cg06186155	0.0107212
cg02578470	-0.0107884
cg04569152	0.00560927
cg12182124	0.00175589
cg19925599	-0.00227499
cg18432441	0.0204823
cg10142520	0.0121059
cg00105640	0.0187626
cg20941894	-0.00377814
cg20522675	0.0253394
cg11253416	-0.000833231
cg03286774	0.00972384
cg11826008	-0.00255815
cg10370262	-0.00558406
cg04682775	0.0121092
cg19668951	0.0116611
cg18482892	-0.00557358
cg00294109	0.0164318
cg00210249	0.0116755
cg07252792	0.00743777
cg23325384	0.0272846
cg01182455	0.0151237
cg06230847	0.0296133
cg19805377	0.00653849
cg22467468	0.00110478
cg09823543	0.00759489
cg01137537	-0.00305897
cg23036683	0.00737658
cg02101876	0.0179371
cg18806193	0.00150964
cg19510478	-0.00548345
cg02506360	0.00331513
cg11064833	-0.00967927
cg05112617	-0.000953111
cg05307301	0.0126104
cg09245003	0.00152734
cg00263146	-0.0244328
cg24334029	0.00928677
cg27230067	-0.0105356
cg11100157	-0.000969493
cg16951566	0.000319126
cg04010446	-0.000460371
cg22753611	-0.0112458
cg27658698	0.00900635
cg18939928	-0.000814553
cg07807757	0.00549457
cg03538383	0.00327257
cg25471715	-0.0117683
cg18141744	-0.003838
cg10653926	-0.00495883
cg27144670	0.033237
cg04110886	0.00455939
cg07059784	-0.00504079
cg05039671	0.00179011
cg05337019	0.00851301
cg06978145	0.009503
cg03393105	-0.00160401
cg13784276	0.000628665
cg24208206	-0.00923273
cg19010846	0.00222638
cg16544989	0.000107607
cg00574958	-0.00838559
cg06906869	0.0130943
cg11719283	-0.00110041
cg02874605	0.00662954
cg25886382	-0.00460112
cg16119274	-0.00336282
cg21488617	0.0124439
cg13287553	0.00451498
cg04503500	-0.00874132
cg20292636	0.0276113
cg23418510	-0.00532329
cg25312876	0.00021268
cg07091529	-0.0142874
cg17580045	0.000326549
cg27225570	0.00298759
cg01593673	0.00841529
cg25298596	-0.00737856
cg26159832	0.0133352
cg14625975	-0.00353295
cg24102360	-0.00444411
cg06395298	0.015686
cg15602420	0.00418007
cg22952678	-0.00826992
cg10303698	0.00316602
cg14369329	-0.0170811
cg09635954	-0.00122351
cg08129017	0.00156111
cg09364501	-0.00468738
cg17439967	0.0235966
cg27554551	0.00712001
cg09981830	-1.76898e-06
cg20954977	-0.00107757
cg18954339	-0.00166923
cg01595325	0.000884489
cg12623364	-0.0131011
cg17183174	0.0142647
cg14514120	-0.0101924
cg06223162	-0.00309809
cg12667125	0.00550632
cg17778556	0.000762339
cg02086839	-0.0101154
cg07319712	0.02408
cg06673536	-0.0032935
cg15525503	0.00183041
cg04724659	0.00653301
cg15851274	0.00625553
cg00558986	0.00428257
cg18034719	0.0196098
cg01382864	0.0050101
cg20443501	0.00956125
cg08367838	0.00607163
cg27111444	-0.00387611
cg17163737	-0.00438874
cg07731025	0.00551648
cg08175536	0.00190906
cg06824423	0.00715465
cg00176888	0.0019827
cg02128655	-0.00224222
cg03285617	-0.00491867
cg11238505	-0.00829039
cg14852409	-0.00317448
cg16999370	0.00331269
cg13993802	0.00214508
cg00522451	0.00537408
cg23042230	0.00859344
cg07774299	-0.00303012
cg02938807	-0.000358063
cg01394461	0.00587112
cg26726230	-0.0050894
cg00125455	0.00235988
cg04276669	-0.0134377
cg01528492	0.00959985
cg21680729	-0.0307558
cg21766592	-0.0108045
cg15589939	-0.00240769
cg22166084	0.004425
cg16505233	-0.00964839
cg14501914	0.00258268
cg16340422	0.000320885
cg18954900	-0.00327716
cg05853782	0.00616087
cg27219748	0.0190071
cg20970369	-0.0208412
cg15408734	-0.00588556
cg04232816	0.00095157
cg08973688	0.00493043
cg10158614	-0.00425427
cg16700555	-0.0136692
cg16251626	0.0137775
cg22365240	-0.0170025
cg01829163	0.00161602
cg26894438	-0.00041664
cg15561453	0.0179109
cg01196858	0.0223177
cg23939642	-0.00220495
cg26012092	0.00809251
cg09887284	0.00797495
cg07796002	0.020063
cg25579180	0.00435233
cg27020362	0.0214548
cg02339793	-0.00049605
cg09336988	0.00925694
cg27396447	0.000442514
cg02192677	-0.00182242
cg25082710	0.00244346
cg20153737	-0.000747499
cg24332710	-0.0108053
cg07699613	0.000130445
cg26426774	-0.0015316
cg21712678	0.00387396
cg22404646	-0.00134843
cg01252398	-0.000245225
cg08741842	0.0131286
cg10228162	-0.000533477
cg20856497	0.002091
cg24593832	0.00237958
cg22314314	-0.00175282
cg00574412	-0.00329371
cg07974833	-0.00749881
cg05185634	-0.00854175
cg16724148	-0.00573091
cg08772028	0.0115544
cg24319836	-0.00930657
cg15855924	0.0100855
cg09496748	-0.00203525
cg04737087	-0.0046625
cg25139636	-0.00148422
cg00061031	-0.00257456
cg14277403	0.000345042
cg05155595	-0.000140733
cg27464065	-0.00316181
cg27366162	-0.0379305
cg24727216	0.0167661
cg18696027	-0.0032675
cg17016266	-0.00103743
cg03732014	-0.0028462
cg12194745	-0.00313371
cg00419702	-0.00594879
cg01180628	0.0187913
cg20306694	-0.00601297
cg00567854	-0.00504177
cg24655262	0.00524437
cg03764274	-0.00154816
cg00536532	-0.00425435
cg13477101	-0.000910031
cg03059247	-0.00444355
cg08782002	-0.010121
cg13311440	0.0110231
cg06180389	-0.0149911
cg17641566	-0.00620676
cg07413467	-0.0221698
cg00908631	0.00577624
cg06799321	-0.00142981
cg01179256	-0.0145732
cg09791743	0.011591
cg05242244	-0.0282425
cg26033504	-0.0141452
cg10395806	-0.00276715
cg05522498	-0.0165546
cg03576748	-0.00516165
cg06228828	0.0046664
cg01017147	0.00025134
cg15150970	0.0235615
cg19273683	-0.000221003
cg20033981	-0.00606082
cg24361265	-0.00251532
cg06009267	-0.0100588
cg03332546	-0.00232558
cg05510337	-0.00109458
cg00001793	-0.0107268
cg06225767	0.00213049
cg18824549	-0.00211072
cg25710298	-0.00282322
cg20362308	-0.00711927
cg06468626	-0.0138348
cg00166216	-0.00744909
cg20306265	0.00763701
cg10813980	-0.00728136
cg09906145	-0.0135308
cg08893087	0.0165085
cg03068319	0.00533136
cg03805684	-0.00852542
cg11327857	0.0101614
cg07529392	-0.0025694
cg01040890	-0.0147617
cg13816423	-9.92904e-05
cg27407423	0.00638753
cg11491284	0.00851362
cg24675730	0.00234713
cg15221739	-0.00950447
cg02359132	-0.00183953
cg14975122	-0.00535524
cg02654940	0.00901773
cg17002899	-0.0120706
cg14034325	-0.00637541
cg24469729	-0.00319585
cg02647520	-0.00543951
cg03845837	-0.000745374
cg12754982	-0.00530906
cg06619959	-0.0133649
cg11555067	0.00164092
cg19978242	-0.00178915
cg25045785	-0.00189159
cg04864179	0.000903167
cg18018313	-0.00395696
cg24131262	-0.00335283
cg09898793	-0.00335008
cg26846781	-0.00547217
cg08376310	-0.0140321
cg00842095	-0.00203538
cg06934523	0.00594232
cg18533225	0.00193448
cg16062877	-0.0160559
cg17918556	-0.00765748
cg09723161	-0.0249577
cg25741368	-0.000180273
cg10575367	-0.0005739
cg06738786	-0.00352651
cg08973382	-0.00663784
cg02812767	-0.00178665
cg24150385	-0.011065
cg10788371	-0.00276476
cg25306932	-0.00870948
cg24451117	-0.0303054
cg13702222	0.000667942
cg24139720	0.00100993
cg02341119	-0.00113834
cg13050716	-0.00403
cg01438090	0.0180825
cg12430029	-0.0211095
cg00163372	-0.00876154
cg17073306	-0.00977751
cg19534753	-0.0113489
cg02707799	-0.000961147
cg14316231	0.00182625
cg22384801	-0.00500029
cg07209244	-0.00783378
cg07945582	-0.00136331
cg04367503	-0.00621326
cg24135793	-0.00502554
cg16167741	0.0160445
cg11765003	0.00326045
cg19030554	-0.00113047
cg26196087	0.000106136
cg15059065	0.000396936
cg09008322	-0.0102155
cg10944833	-0.00746502
cg08496737	0.0114775
cg08244750	-0.00339715
cg08479476	0.00399482
cg26487157	-0.0105551
cg23445461	0.00570505
cg23015991	-0.0208378
cg02004370	-0.014383
cg01211283	-0.0128804
cg09423126	-0.011221
cg18262201	-0.0037559
cg03084350	-0.00159645
cg03958308	0.00624232
cg01676795	-0.0291151
cg09190408	-6.96375e-05
cg26645468	0.00284035
cg16179607	-0.00153471
cg07298431	-0.00120617
cg06868100	-0.00609323
cg08123207	-0.00656844
cg09154256	0.000916587
cg12699865	0.00939575
cg25406442	-0.00712729
cg18183961	-0.00150992
cg16315334	0.0236281
cg02855207	-0.00736348
cg04577162	-0.00286854
cg18033416	-0.00082964
cg25840926	-0.00405136
cg19494100	0.00451628
cg13532004	-0.00651261
cg01475538	-0.000173406
cg14854355	0.00571835
cg26847866	-0.0172903
cg00658151	0.0145621
cg13584258	-0.0014483
cg06720467	-0.0130265
cg10040131	-0.00260957
cg00347863	-0.0013041
cg00718036	0.00783011
cg11681597	-0.0138068
cg06441398	-0.00266504
cg11851129	0.00279912
cg25446191	-0.00566083
cg02711608	-0.020175
cg19497444	-0.0132148
cg02257517	-0.0248153
cg13716321	-0.00149562
cg23031196	-0.0186639
cg05438378	-0.005712
cg19712659	-0.00443087
cg08754067	-0.0135871
cg25643223	-0.0173384
cg26531804	-0.00114423
cg05958351	-0.000813415
cg18241337	0.00380744
cg25831522	-0.0109266
cg23264429	0.00994795
cg04230060	0.00649678
cg00937359	0.0224311
cg03607573	0.00780217
cg04852339	-0.000926968
cg19090437	-0.0186695
cg17662369	-0.00252364
cg04370442	0.00146634
cg06469895	-0.0366516
cg18973101	-0.00853816
cg02892925	-0.00158014
cg09540738	0.00035561
cg14064762	0.00662251
cg15931839	-0.0201706
cg25944717	0.011766
cg05439368	-0.00342059
cg17980786	-0.00366214
cg23120725	-0.000610276
cg26143577	0.0053221
cg03523740	-0.00263365
cg22197830	-0.00770988
cg10416593	-0.000611008
cg26744362	4.90737e-05
cg02405476	0.00562437
cg19197419	0.00329144
cg26588061	-9.21396e-05
cg14387743	-0.00898801
cg10361922	-0.00819977
cg01792532	0.00943091
cg14659930	0.00810543
cg10105237	-0.00031881
cg11903133	-0.016802
cg27438128	-0.0184427
cg01419539	-0.0181183
cg24413918	-0.00853491
cg16639915	-0.0130874
cg07808761	-0.00020008
cg12984877	0.00818442
cg02749105	0.00143423
cg00062437	-0.0196243
cg00550955	0.00271345
cg00874073	0.0195751
cg00880872	-0.0025716
cg00972246	-0.00297984
cg00986580	-0.00936694
cg01439754	-0.0109224
cg01621943	-0.00580723
cg01941278	-0.0175732
cg02470690	-0.00253989
cg03223172	-0.00214056
cg03671431	0.00125024
cg03680873	-0.00906587
cg04091927	-0.00592325
cg04745384	-0.00605503
cg05523603	-0.0193961
cg06829584	-0.0199691
cg06951627	-0.0105247
cg07333545	-0.00667474
cg07519229	0.00181918
cg08616943	-0.00367084
cg09391066	0.0117427
cg09613192	0.0185832
cg09650731	0.0060694
cg10005565	-0.00936924
cg10676309	-0.011815
cg11007850	0.00588701
cg11220565	0.00745961
cg12258344	-0.000620307
cg13139542	-0.0112853
cg14071869	-0.00096581
cg14081226	-0.0156949
cg14264316	-0.000922457
cg14286292	0.00664337
cg14756878	-0.0122236
cg15915658	-0.0213723
cg16407699	-0.00812483
cg17241841	0.00114169
cg17284553	-0.00827689
cg17877600	-0.0148912
cg18090646	-0.00972441
cg19202618	0.00398272
cg19373099	-0.0116828
cg19678968	-0.0125356
cg21161526	-0.0103903
cg21871338	0.010006
cg23051123	-0.0186758
cg23510764	-0.0298162
cg25305703	0.00653868
cg26861732	-0.0193327
cg27593537	-0.00198886
cg22510139	0.00763852
cg00546117	-0.0082199
cg17164905	-0.00995119
cg11980897	-0.00512723
cg20948740	-0.00669479
cg07502661	-0.032108
cg00883689	-0.00379522
cg24642820	0.00302255
cg17185710	-0.00443594
cg08840551	0.000568394
cg01201215	0.0192757
cg17768768	0.00781287
cg06189038	-0.0073759
cg23444264	-0.0104824
cg17485681	-0.00498581
cg05457221	-0.0010087
cg20204986	-0.00915139
cg23299618	-0.00678267
cg18765542	-0.00945726
cg00271311	-0.0159785
cg05130679	0.00295889
cg21226442	0.000527157
cg27491190	-0.00318155
cg16889557	-0.00704208
cg06533408	-0.00176359
cg24146100	0.000240813
cg24570624	-0.00203508
cg03345232	-0.00365916
cg27394566	0.0108768
cg26430287	-0.00199168
cg23893460	0.0260892
cg08766770	-0.0152907
cg08916477	-0.00152598
cg05915866	0.03823
cg12699156	0.00880047
cg17757575	0.0116336
cg19572487	0.00642276
cg04661001	-0.0163946
cg00432454	-0.00084295
cg02231404	-0.00273641

## Sheet: S3
Table S3. Lothian Birth Cohorts summary. Heavy drinker threshold is 14 units per week for females, and 21 for males.
	LBC 1921			LBC 1936
	N	Mean	SD	N	Mean	SD
Age	436	79.14	0.58	895	69.59	0.83
Alcohol consumption (units per week)	436	5.57	9.68	895	10.06	13.59
	N	%	N Females (%)	N	%	N Females (%)
Sex
Females	263	60.3211		442	49.3855
Males	173	39.6789		453	50.6145
Drinker category
Non-drinker	108	24.7706	77 (71.3)	179	20	118 (65.92)
Light-moderate drinker	295	67.6606	176 (59.67)	566	63.2402	269 (47.53)
Heavy drinker	33	7.56881	10 (30.3)	150	16.7598	55 (36.67)

## Sheet: S4
Table S4. Alcohol consumption EpiScore and measured alcohol associations to a variety of traits. Models age and sex adjusted.
	LBC 1921									LBC 1936
		EpiScore				Measured alcohol					EpiScore				Measured alcohol
Traits	N	Beta	SE	p	p FDR	Beta	SE	p	p FDR	N	Beta	SE	p	p FDR	Beta	SE	p	p FDR
Number of packs per day	239	0.0943905	0.0584161	0.107473	0.483627	0.115266	0.0601049	0.056355	0.33813	471	0.0393768	0.0416541	0.34498	0.632463	0.0241802	0.0435453	0.578963	0.749246	Consistently +
Smoking status	435	0.105207	0.0478573	0.0284547	0.192	0.169827	0.0491828	0.000609273	0.0109669	895	0.117403	0.0332256	0.000431186	0.00948609	0.0670189	0.0347936	0.0543995	0.17097	Consistently +
BMI	432	0.00940611	0.0484961	0.846302	0.881141	-0.0210144	0.0502002	0.67571	0.920542	894	0.0158362	0.0334009	0.635527	0.838603	-0.0247538	0.0348488	0.477691	0.700613	Opposite
Years education	434	0.0521435	0.047703	0.274968	0.618678	0.0149194	0.0493412	0.762514	0.920542	895	0.0280694	0.0333067	0.399592	0.676232	0.0761419	0.0346288	0.0281481	0.154815	Consistently +
Walking speed (6 meters)	430	0.00699871	0.0467788	0.881141	0.881141	0.0570433	0.048339	0.238631	0.53692	891	0.0765204	0.0327521	0.019695	0.0541611	-0.0677035	0.0341429	0.0476819	0.17097	Mixed
Grip strength	432	-0.00950003	0.031731	0.764786	0.881141	-0.042345	0.0327909	0.197274	0.53692	890	-0.00857289	0.0205871	0.677204	0.838603	0.0607296	0.0213265	0.00450677	0.0495745	Mixed
Occupational social class	432	-0.153124	0.0474318	0.0013411	0.0241397	-0.126431	0.0492423	0.0105815	0.0952337	877	-0.0335075	0.0333583	0.31543	0.630861	-0.105232	0.0350656	0.00276738	0.0495745	Consistently -
Disease (*)	N (Cases)	Beta	SE	p	p FDR	Beta	SE	p	p FDR	N (Cases)	Beta	SE	p	p FDR	Beta	SE	p	p FDR
CVD	436 (133)	0.0545988	0.104796	0.602366	0.881141	-0.0727909	0.108888	0.503818	0.872487	895 (218)	0.027322	0.0774459	0.724248	0.838603	0.0278562	0.0780152	0.721046	0.79315	Mixed
Stroke	436 (133)	0.0585473	0.173527	0.735818	0.881141	-0.11393	0.192173	0.553281	0.872487	895 (44)	0.0152039	0.153734	0.92122	0.92122	-0.390552	0.231506	0.091602	0.251905	Opposite
Neoplasm	436 (29)	-0.130813	0.196191	0.504925	0.826241	-0.0521	0.19672	0.79113	0.920542	895 (109)	0.0260636	0.102772	0.7998	0.87978	-0.0292152	0.113179	0.796305	0.834225	Mixed
HIgh blood pressure	434 (173)	0.123636	0.0994755	0.213913	0.615943	-0.173774	0.115992	0.134093	0.482734	895 (365)	0.20151	0.0693077	0.00364368	0.0122571	0.0411714	0.0709174	0.561541	0.749246	Mixed
Diabetes	436 (20)	-0.276427	0.235027	0.239533	0.615943	-0.0569749	0.24795	0.81826	0.920542	895 (73)	-0.0201036	0.121	0.868042	0.909377	-0.230479	0.153385	0.132937	0.292462	Consistently -
Thyroid	436 (58)	-0.341083	0.159057	0.0320001	0.192	-0.312926	0.250055	0.210779	0.53692	894 (76)	0.0463606	0.128179	0.717587	0.838603	-0.0110294	0.157379	0.944129	0.944129	Mixed
Depression score	433	-0.0447099	0.0483892	0.356025	0.71205	0.00704583	0.0501383	0.888309	0.940562	891	-0.0168529	0.0335805	0.615887	0.838603	-0.0370572	0.0349028	0.28865	0.488484	Mixed
Anxiety score	433	-0.0403988	0.0477586	0.398082	0.716548	-0.0272717	0.0494605	0.581658	0.872487	894	-0.0336985	0.0327822	0.304252	0.630861	-0.0689972	0.0340996	0.0433299	0.17097	Consistently -
Biomarkers	N	Beta	SE	p	p FDR	Beta	SE	p	p FDR	N	Beta	SE	p	p FDR	Beta	SE	p	p FDR
Cholesterol	425	0.0646851	0.0459894	0.160306	0.577103	0.0496669	0.0463889	0.284934	0.569868	885	0.0675479	0.0317262	0.0335239	0.0819473	0.0497147	0.0330104	0.132417	0.292462	Consistently +
Triglycerides	421	0.0192182	0.0499599	0.700676	0.881141	0.00046107	0.0497959	0.992617	0.992617	809	0.0249217	0.0353634	0.481181	0.756141	-0.0879675	0.0366188	0.0165202	0.121148	Mixed
Survival (**)	N (Deaths)	logHR	SE	p	p FDR	logHR	SE	p	p FDR	N (Deaths)	logHR	SE	p	p FDR	logHR	SE	p	p FDR
Survival	421 (421)	0.01355	0.05557	0.807	0.881141	0.09656	0.05943	0.104	0.468891	895 (367)	0.14985	0.05034	0.00291	0.0122571	0.044	0.05172	0.395	0.620505
MRI										N	Beta	SE	p	p FDR	Beta	SE	p	p FDR
Total brain volume										533	-0.044	0.015	0.003	0.0122571	-0.0038	0.016	0.81	0.311667	consistently -
White matter hyperintensity volume										533	0.12	0.043	0.0039	0.0122571	-0.012	0.045	0.79	0.782222
Gray matter volume										533	-0.074	0.023	0.0013	0.0122571	0.04	0.024	0.1	0.787368
Normal appearing white matter volume										533	-0.064	0.022	0.0034	0.0122571	-0.03	0.023	0.19	0.311667	consistentnly /
(*) Logistic regression
(**) Cox PH
Pass FDR correction

## Sheet: S5
Table S5. Sex-specific EpiScore performance metrics in the Lothian Birth Cohorts. Model trained in Generation Scotland, matching sex sample size (sex-agnostic, same-sex, and opposite-sex, N = 6,958). EpiScore performance metrics (r and incremental R2 over model adjusting for age and sex) are shown for LBC1921 and LBC1936. Also shown is classification performance for heavy drinkers (AUC for ROC cu…
		LBC1921			LBC1936
Model	Elastic net N selected features	r	R2	AUC [95% CI]	r	R2	AUC [95% CI]
Sex-Agn	423	0.36	20.6	0.88 [0.81-0.94]	0.39	14.4	0.76 [0.72-0.81]
Same-sex	445	0.37	21	0.87 [0.81-0.93]	0.42	15.1	0.78 [0.73-0.82]
Oppo-sex	370	0.38	21.2	0.87 [0.8-0.94]	0.41	14.5	0.76 [0.72-0.8]

## Sheet: S6
Table S6. BayesR usual drinker EWAS associations with PIP > 0.95 look-up in EWAS catalog. Shown are associations with P of at least 3.6 x 10^(-8). * denotes multiple significant associations/models in study, where summary statistics are presented for the model with the most significant association.
CpG	Chromosome	Position	Gene	PIP > 0.8 in which model?	EWAS catalog associations?	AC association?	First Author	Study ID	EWAS Trait	Beta	SE	P
cg24694018	1	145457621	POLR3GL	Full cohort	Yes	No
							Mulder RH	33450751	age	0.0067	0.0002	0
							Xu CJ	28056824	Age 4 vs age 0	NA	NA	3.33e-107
							Robert F Hillary	10.1101/2023.01.10.23284387	Prevalent Type 2 Diabetes (Self-report)	-0.24	0.0224	2.1e-26
							Spiers H	25650246	Gestational age	0.10434	0.0178	4.49e-09
							Hedman AK	28213390	Serum high-density lipoprotein cholesterol	0.000179	3.2e-05	1.78e-08
							Kyung WK	32795589	eosinophilia	-0.018	0.00302	2.8e-08
							Imgenberg-Kreuz J	26857698	Primary Sjogrens syndrome	NA	NA	3.42e-08
cg06690548	4	139162808	SLC7A11	Both	Yes	Yes
							Sayols-Baixeras S	28173150	Serum triglycerides*	-0.04	0.004	0
							Dugue P-A	31789449	Alcohol consumption	NA	NA	1.4e-86
							Robert F Hillary	doi.org/10.1101/2023.11.02.23298000	C-reactive protein (CRP) levels	-3	0.157	3e-79
							Petersen A-K	24014485	M37202_4-androsten-3betacomma17beta-diol_disulfate_1*	-0.98	0.13	2.7e-40
							Battram T	30602389	Tissue	0.08042	0.00542	9e-34
							Richard MA	29198723	Systolic blood pressure*	-0.0002	NA	1.6e-32
							Robert F Hillary	10.1101/2023.01.10.23284387	Incident Type 2 Diabetes*	-0.046	0.00442	2.9e-25
							Liu C	27843151	Alcohol consumption*	-0.00107	8.8e-05	1.24e-31
							Xu K	31386212	Alcohol consumption	NA	NA	7.4e-30
							Gadd DA	https://doi.org/10.1101/2021.09.03.21263066	PSAT1 protein levels (SeqId = 18342-2)*	-1.01	0.1	3.8e-24
							Nano J	28624579	Gamma-glutamyl transferase*	-0.012	0.001	1.2e-22
							Wahl S	28002404	Body mass index*	NA	NA	2.5e-21
							Hedman AK	28213390	Serum triglycerides*	-0.021855	0.002394	6.98e-20
							Gomez-Alonso MDC	33413638	LAtoFA	0.52	0.064	2e-16
							Jiantao Ma	30796027	Hepatic Fat	NA	NA	1.8e-15
							Ma J	30936141	Hepatic Fat*	NA	NA	2.3e-14
							Ligthart S	27955697	C-reactive protein	-0.0048	0.000647	1.21e-13
							Mendleson MM	28095459	Body mass index	NA	NA	2.75e-12
							Liang X	32034291	Alcohol consumption	NA	NA	5.5e-10
							Liu J	31197173	Fasting insulin*	-1.74	0.28	8.9e-10
							Geurts YM	29278407	Body mass index	-0.354	NA	8.9e-10
							Nabais MF	33771206	Neurodegenerative disorders	0.52	0.09	1.4e-08
cg26774981	7	104907846	SRPK2	Both	No
cg05719472	9	80914400	PSAT1	Both	Yes	No
							No models pass 3.6 * 10^(-8) significance threshold.
cg06053623	12	68778314		Full cohort	Yes	No
							Kyung WK	32795589	eosinophilia*	-0.017	0.00191	1.3e-14
cg03741185	19	18201510	IL12RB1	Full cohort	Yes	No
							Robert F Hillary	doi.org/10.1101/2023.11.02.23298000	C-reactive protein (CRP) levels	6.2	0.337	2.8e-74
							Robert F Hillary	10.1101/2023.01.10.23284387	Incident COPD*	0.074	0.00931	1.3e-15
							Witt S	32080920	alcohol withdrawal recovery	2.1	0.336	1.1e-08
cg18120259	6	43894639	LOC100132354	Usual drinkers	Yes	Yes
							Mulder RH	33450751	Age	-0.0027	0.00024	0
							Battram T	30602389	Tissue	0.56506	0.00819	5.4e-138
							Robert F Hillary	doi.org/10.1101/2023.11.02.23298000	C-reactive protein (CRP) levels	-5.1	0.32	6.7e-58
							Bonder MJ	25282492	Fetal vs adult liver	-2.44317	0.14922	2.63e-28
							Dugue P-A	31789449	Alcohol consumption*	NA	NA	3.8e-27
							Richard MA	29198723	Systolic Blood Pressure*	-0.0002	NA	2.2e-21
							Xu K	31386212	Alcohol consumption*	NA	NA	3e-18
							Wahl S	28002404	Body mass index*	NA	NA	2.8e-17
							Bohlin J	27717397	Gestational age	-0.001117	0.000133	1.31e-16
							Petersen A-K	24014485	M37202_4-androsten-3betacomma17beta-diol_disulfate_1*	-0.93	0.15	1.1e-14
							Gadd DA	https://doi.org/10.1101/2021.09.03.21263066	PSAT1 protein levels (SeqId = 18342-2)*	-1.44	0.233	6.8e-10
							Liu C	27843151	Alcohol consumption	-0.000523	8.8e-05	3.04e-09
							Sharp GC	29016858	Maternal overweight/obesity*	-0.00673	0.00115	5.5e-09
							Kashima K	33564054	Gestational age	-0.0044	0.00071	9.7e-09
							Ligthart S	27955697	C-reactive protein	-0.0027	0.000471	1e-08
							Lichtenfels AJ	29410382	Nitrogen dioxide exposure	-0.00067	0.00012	2.7e-08
cg11376147	11	57261198	SLC43A1	Both	Yes	Yes
							Battram T	30602389	Tissue	0.11144	0.00224	5.5e-112
							Bonder MJ	25282492	Fetal vs adult liver	1.39819	0.06915	1.25e-34
							Dugue P-A	31789449	Alcohol consumption*	NA	NA	2.4e-29
							Robert F Hillary	doi.org/10.1101/2023.11.02.23298000	C-reactive protein (CRP) levels	-4.3	0.435	5.8e-23
							Liu C	27843151	Alcohol consumption per day*	-0.000579	5.8e-05	1.26e-22
							Richard MA	29198723	Systolic Blood Pressure*	-8.3e-05	NA	4.2e-21
							Robert F Hillary	10.1101/2023.01.10.23284387	Incident Type 2 Diabetes	-0.053	0.00648	3.4e-16
							Wahl S	28002404	Body mass index*	-44.77	4.88	4.8e-20
							Petersen A-K	24014485	M32197_3-4-hydroxyphenyllactate*	20.3	0.185	1e-12
							Liang X	32034291	Alcohol Consumption	NA	NA	1.5e-11
							Nano J	28624579	Gamma-glutamyl transferase*	-0.008	0.001	1.7e-10
							Ligthart S	27955697	C-reactive protein	-0.0016	0.000262	1.08e-09
							Cardona A	31506343	Type II diabetes	-0.39	NA	1.3e-08
